# Supplementary material for: Construction of a New Phage Integration Vector pFIV-Val for Use in Different Francisella Species
Source: Front Cell Infect Microbiol. 2018 Mar 14;8:75. doi: 10.3389/fcimb.2018.00075 (PMC5861138; doi:10.3389/fcimb.2018.00075)
Supplement: Table S1 — Data of qPCR analysis determining the copy number of FIV-Val. [file DataSheet2.xlsx]

## Sheet: Tabelle 1
FIV1 (-3)	1	2	mean	CmR-fopA	copy number	mean copy number	SD
fopA	23.6375	23.5842	23.6109	-1.91529	3.77191	3.52603	0.324406
CmR	21.6367	21.7544	21.6956
FIV1 (-4)	1	2	mean
fopA	27.0169	27.0041	27.0105	-1.61714	3.06765
CmR	25.3809	25.4058	25.3933
FIV1 (-5)	1	2	mean
fopA	30.6133	30.6731	30.6432	-1.90247	3.73853
CmR	28.746	28.7354	28.7407
FIV2 (-3)	1	2	mean	CmR-fopA	copy number	mean copy number
fopA	23.5252	23.3728	23.449	-1.81739	3.52442	3.57129	0.0368539
CmR	21.6316	21.6316	21.6316
FIV2 (-4)	1	2	mean
fopA	26.9711	26.9521	26.9616	-1.83793	3.57498
CmR	24.9641	25.2832	25.1237
FIV2 (-5)	1	2	mean
fopA	30.6011	30.3413	30.4712	-1.85378	3.61447
CmR	28.5922	28.6426	28.6174
1, 2: Ct values, see materials and methods, primers see Tab. 2
